# Supplementary material for: Projection to latent pathways (PLP): a constrained projection to latent variables (PLS) method for elementary flux modes discrimination
Source: BMC Syst Biol. 2011 Nov 1;5:181. doi: 10.1186/1752-0509-5-181 (PMC3750108; doi:10.1186/1752-0509-5-181)
Supplement: Additional File 3 — Envirome factors regression coefficients. List of PLP regression coefficients and the respective confidence intervals resulting from the bootstrapping analysis. [file 1752-0509-5-181-S3.XLS]

## Sheet: Folha1
		Envirome factors regression coefficients																											Confidence Intervals of the envirome factors regression coefficients
EFM	Frequency of occurrence	pH	Osm	Cells	Glc	Gln	Lac	Amm	IgG	Glu	Ala	Asp	Ser	Asn	Gly	His	Thr	Arg	Pro	Tyr	Cys	Val	Met	Ile	Leu	Lys	Phe		pH	Osm	Cells	Glc	Gln	Lac	Amm	IgG	Glu	Ala	Asp	Ser	Asn	Gly	His	Thr	Arg	Pro	Tyr	Cys	Val
1	200	-0.293201	0.211102	0.033321	-0.113006	-0.169729	0.188196	0.001545	0.203831	-0.052205	-0.102092	-0.054388	0.113268	-0.000293	0.060126	-0.076671	-0.015363	0.08856	0.076136	0.042174	-0.021639	0.099201	0.032652	0.164591	0.094123	0.170251	0.020204		0.084876	0.06307	0.039192	0.088677	0.074062	0.067669	0.062132	0.070057	0.107095	0.066573	0.112094	0.067704	0.043794	0.102509	0.095635	0.054097	0.046715	0.059059	0.043555	0.089298	0.04732
2	194	-0.07931	-0.253591	0.034812	-0.024251	-0.052739	0.008617	-0.072638	0.045523	0.00442	0.204291	0.372156	0.419788	-0.018609	-0.08393	-0.122869	-0.151448	0.139659	-0.075833	0.170513	0.023872	-0.157356	0.11103	-0.049508	0.020854	-0.221051	0.175334		0.094643	0.112483	0.04472	0.090303	0.13308	0.092522	0.090074	0.082412	0.087182	0.111163	0.117166	0.090525	0.056291	0.094145	0.094928	0.058216	0.080559	0.092131	0.074199	0.201666	0.04519
4	200	-0.166299	0.048779	-0.025492	-0.078863	-0.595952	0.157747	-0.087671	-0.019686	0.161937	-0.098221	0.008663	0.032571	0.112415	0.035533	-0.041892	-0.019095	-0.015925	0.007376	-0.067752	-0.066213	0.022577	-0.002518	-0.055585	0.017973	0.064922	-0.043419		0.084803	0.0744	0.027701	0.094015	0.13193	0.094298	0.068133	0.059326	0.10963	0.089138	0.062228	0.057871	0.05464	0.066297	0.070009	0.051748	0.060532	0.047653	0.048087	0.0566	0.036949
5	14	0.10273	0.098324	0.098846	0.168222	-0.134627	0.00234	0.10051	0.137676	-0.123094	-0.141543	0.419313	0.137103	0.150952	-0.098731	-0.083965	0.135877	0.149408	0.107918	-0.178591	-0.489022	-0.008707	-0.032521	0.220416	-0.005698	0.210027	-0.192903		0.064367	0.087591	0.053055	0.103417	0.152501	0.087417	0.066372	0.077808	0.122408	0.078439	0.073827	0.091938	0.053386	0.066102	0.059978	0.048039	0.060879	0.064518	0.073584	0.099022	0.04906
6	200	0.003132	-0.095229	-0.072746	-0.103624	-0.295471	-0.038708	0.065673	-0.010612	0.062278	0.058845	0.1112	0.207018	0.09746	-0.05325	0.000227	0.006609	-0.186985	-0.099588	-0.139988	0.075046	0.069143	-0.014124	0.035704	0.089904	0.170155	0.280892		0.12361	0.075143	0.033077	0.112278	0.146402	0.08133	0.103889	0.04909	0.148812	0.102761	0.076268	0.073528	0.050267	0.098109	0.06551	0.054935	0.079051	0.059071	0.07002	0.05774	0.042972
7	96	0.114407	-0.117176	-0.067413	-0.039262	0.300153	0.084055	0.087249	-0.055425	-0.126634	0.279188	0.043629	0.042079	-0.19624	-0.148039	0.144591	-0.03018	-0.024722	-0.167416	0.146772	0.277281	-0.110374	0.076566	-0.220612	-0.039303	-0.211013	0.106027		0.090367	0.132686	0.059655	0.156926	0.110033	0.119089	0.074551	0.0966	0.163642	0.07943	0.137811	0.112138	0.082447	0.100052	0.134077	0.074896	0.083514	0.105176	0.073484	0.188639	0.0639
11	200	-0.034051	0.137701	-0.080612	0.409971	0.010109	0.08232	-0.042555	0.027019	-0.03299	-0.164586	0.14201	0.107866	0.027736	-0.287149	0.065981	0.106651	-0.083365	-0.010275	-0.069772	-0.062476	0.057511	-0.022188	0.081853	0.071967	0.152034	0.079206		0.080654	0.03813	0.034715	0.067216	0.083169	0.078135	0.060413	0.04813	0.087091	0.069893	0.112275	0.086251	0.035798	0.074971	0.073809	0.035722	0.052078	0.034886	0.053928	0.05561	0.035893
12	16	-0.193123	-0.029983	-0.01812	-0.262897	0.132401	-0.12323	-0.042183	0.046112	0.339523	-0.0893	-0.286808	0.011414	-0.04663	0.228	0.03302	-0.104752	-0.253728	-0.138619	-0.122	0.073712	0.06595	-0.174334	0.117762	0.000624	0.10062	0.348731		0.269435	0.178663	0.057697	0.204399	0.354209	0.148639	0.12335	0.103772	0.174805	0.168179	0.16849	0.162083	0.088492	0.153308	0.127274	0.118694	0.147376	0.103881	0.130301	0.142873	0.146269
19	1	-0.150629	0.224702	0.104519	0.027888	-0.329155	0.050712	-0.187122	-0.486312	0.040881	0.012542	-0.213713	-0.220921	0.277789	0.372833	-0.407667	-0.072149	0.010442	0.074676	0.032287	-0.21177	0.128633	0.066346	0.091898	0.094632	-0.013913	-0.184713		Inf	Inf	Inf	Inf	Inf	Inf	Inf	Inf	Inf	Inf	Inf	Inf	Inf	Inf	Inf	Inf	Inf	Inf	Inf	Inf	Inf
22	6	-0.032081	0.008346	-0.026069	0.003352	0.318265	0.1006	-0.031616	-0.058208	-0.172701	0.087373	0.033435	0.111221	-0.027507	0.062064	-0.143224	0.086767	-0.003098	-0.038518	0.112601	-0.037878	0.068143	0.023467	0.090853	0.082641	0.097332	0.112118		0.75237	0.625041	0.211877	1.31353	0.919917	0.44669	0.453733	0.36537	0.456728	0.654323	0.575246	0.569673	0.190518	0.908946	0.36041	0.489377	0.226167	0.446834	0.370453	0.235219	0.377131
26	23	0.075121	-0.085206	0.020522	0.159621	0.154329	-0.167666	0.033564	0.106152	0.196869	-0.0432	0.270006	0.179999	0.064657	-0.155625	0.084471	0.024676	0.070418	-0.029942	-0.118534	-0.246191	-0.095469	-0.063263	0.180929	-0.018418	-0.032706	-0.01623		0.116688	0.104639	0.070621	0.153399	0.203428	0.122262	0.112417	0.067764	0.189828	0.093257	0.10006	0.109735	0.06764	0.116508	0.118574	0.084677	0.073612	0.062274	0.080973	0.093303	0.060237
27	1	0.05195	-0.003685	0.095584	0.010217	0.302725	-0.058529	0.05662	0.041134	-0.317707	0.231403	0.295756	0.050218	0.013955	-0.198262	-0.16576	0.009955	0.210149	0.18909	0.18615	-0.084976	-0.101578	0.092697	0.063176	0.039407	-0.146042	-0.155792		Inf	Inf	Inf	Inf	Inf	Inf	Inf	Inf	Inf	Inf	Inf	Inf	Inf	Inf	Inf	Inf	Inf	Inf	Inf	Inf	Inf
28	10	0.106336	-0.023838	0.0377	-0.029124	0.279988	-0.221498	0.055954	-0.031548	-0.08004	0.089993	0.031721	0.102746	0.007115	0.07144	-0.022809	-0.032536	-0.033228	-0.044399	-0.005605	0.032705	0.032887	0.005089	0.083547	0.014726	0.027851	0.132804		0.112276	0.107785	0.106767	0.328334	0.159996	0.22534	0.080455	0.064899	0.240556	0.067011	0.128735	0.130665	0.102295	0.109356	0.140763	0.063104	0.104588	0.078482	0.076572	0.158742	0.050917
29	2	0.044844	-0.034675	0.032725	0.123327	-0.443845	0.007004	-0.011021	0.068881	-0.236977	-0.143226	0.262239	0.044871	0.121379	-0.120315	-0.019765	0.104838	0.073973	0.167096	-0.078118	-0.116325	0.032704	0.057499	-0.032898	-0.01014	0.124403	-0.11701		Inf	Inf	Inf	Inf	Inf	Inf	Inf	Inf	Inf	Inf	Inf	Inf	Inf	Inf	Inf	Inf	Inf	Inf	Inf	Inf	Inf
30	25	-0.097348	-0.041069	0.001221	-0.05877	-0.47033	0.000561	-0.086964	0.051901	-0.019938	-0.164117	0.096347	0.012954	0.108673	0.003128	-0.021314	0.050151	-0.054508	0.102162	-0.11683	-0.060885	0.047244	-0.027905	-0.041436	-0.017529	0.127571	0.013991		0.089609	0.083311	0.03965	0.099221	0.19859	0.097534	0.087936	0.046379	0.106944	0.107187	0.080786	0.075711	0.069626	0.087382	0.066542	0.046899	0.061498	0.045159	0.059521	0.07201	0.039899
32	8	0.14298	-0.13648	-0.024271	-0.014085	0.293174	-0.029921	0.047442	-0.005329	-0.125293	0.064323	0.098018	0.057455	-0.019105	0.10905	-0.021735	0.127306	0.010603	-0.011449	0.047158	-0.020353	0.019206	0.025341	0.047627	0.017839	0.063375	0.137564		0.171893	0.151729	0.034886	0.309336	0.209547	0.11645	0.091665	0.078045	0.241747	0.113154	0.067684	0.114861	0.072357	0.206066	0.074044	0.092336	0.108745	0.077109	0.076014	0.066358	0.062891
41	3	-0.077116	-0.018231	-0.012939	-0.110669	-0.105422	0.062578	-0.171267	-0.03155	-0.039322	-0.080043	-0.189037	-0.124138	-0.030458	0.204111	-0.164676	-0.030072	0.089503	0.043747	0.118457	0.044136	0.034849	0.037254	-0.110557	-0.007918	-0.044217	-0.199539		Inf	Inf	Inf	Inf	Inf	Inf	Inf	Inf	Inf	Inf	Inf	Inf	Inf	Inf	Inf	Inf	Inf	Inf	Inf	Inf	Inf
44	1	-0.088362	0.062802	-0.003297	-0.157228	0.175188	-0.091334	0.05011	0.009079	0.360978	-0.022699	-0.232514	-0.024848	-0.035831	0.233645	0.062811	-0.111413	-0.263367	-0.111024	-0.130757	0.054105	0.030769	-0.157896	0.070168	-0.009195	0.017509	0.415288		Inf	Inf	Inf	Inf	Inf	Inf	Inf	Inf	Inf	Inf	Inf	Inf	Inf	Inf	Inf	Inf	Inf	Inf	Inf	Inf	Inf
47	41	-0.091836	-0.102615	0.001574	-0.323024	-0.317769	-0.229256	0.100365	-0.003218	0.312503	0.088593	-0.213432	-0.046638	0.143015	0.133113	0.014959	-0.088777	-0.204723	-0.004893	-0.206606	0.07625	0.063398	-0.109974	0.13805	0.056828	0.088977	0.218362		0.17627	0.120075	0.070248	0.20488	0.517433	0.120285	0.17797	0.119295	0.266388	0.241871	0.242452	0.134873	0.154499	0.214031	0.119004	0.100076	0.201224	0.12687	0.139183	0.16933	0.090308
49	23	-0.244577	0.068346	-0.04597	-0.30242	0.454787	0.065449	-0.115223	-0.036797	0.35994	-0.033248	-0.440035	-0.058839	-0.114922	0.338395	-0.038918	-0.070536	-0.043767	-0.221008	0.092393	-0.011548	0.098563	-0.120431	0.196459	0.049465	0.069196	0.059128		0.272058	0.127863	0.086494	0.175372	0.20468	0.157181	0.135238	0.174831	0.384024	0.118597	0.221036	0.142243	0.088188	0.179829	0.114057	0.103399	0.081182	0.171063	0.07494	0.101958	0.112281
54	9	-0.118958	0.039411	0.019705	-0.086693	-0.411646	0.022758	-0.088238	-0.079261	0.071092	-0.050507	-0.117242	-0.101319	0.121273	0.094966	-0.096107	-0.014988	-0.04312	0.085514	-0.059201	-0.062961	0.05767	-0.037258	-0.026562	0.003038	0.05402	-0.09737		0.167686	0.095674	0.039103	0.207909	0.227583	0.081752	0.097069	0.084376	0.111565	0.160124	0.175441	0.082373	0.082513	0.143838	0.146453	0.066003	0.160806	0.133498	0.093566	0.140712	0.097359
60	1	0.178519	-0.022009	0.096962	0.021699	0.078663	-0.043527	0.110739	-0.003672	-0.046583	0.285887	0.217703	0.15017	0.039359	-0.098978	-0.083971	-0.068135	0.144202	0.060795	0.094105	-0.11457	-0.109592	0.075863	0.073884	0.020286	-0.162679	-0.040896		Inf	Inf	Inf	Inf	Inf	Inf	Inf	Inf	Inf	Inf	Inf	Inf	Inf	Inf	Inf	Inf	Inf	Inf	Inf	Inf	Inf
62	6	-0.245969	0.076114	-0.036255	-0.193359	-0.009244	0.084437	-0.159299	-0.191924	0.260623	0.025515	-0.488826	-0.167437	0.118847	0.417068	-0.291556	-0.049076	0.009747	-0.093191	0.073144	-0.103106	0.190597	-0.094711	0.171333	0.116685	0.107669	-0.166835		1.81485	0.69728	0.162117	0.403905	0.678781	0.911261	0.662777	1.167	0.916707	0.554969	1.53096	1.16777	0.813306	1.57964	2.156	0.361304	0.722767	0.862987	0.546706	1.06654	1.04995
65	2	-0.263419	0.118256	0.007483	-0.069877	-0.352509	-0.053477	-0.084133	-0.352451	0.278437	0.208043	-0.383965	-0.202196	0.361544	0.377731	-0.447592	-0.070176	-0.091218	0.106861	-0.030315	-0.151435	0.182309	-0.077554	0.142841	0.180305	0.054373	-0.114157		Inf	Inf	Inf	Inf	Inf	Inf	Inf	Inf	Inf	Inf	Inf	Inf	Inf	Inf	Inf	Inf	Inf	Inf	Inf	Inf	Inf
67	11	-0.127789	-0.0118	0.022001	-0.076836	-0.487684	-0.006228	-0.097822	0.0059	-0.063201	-0.151841	0.029224	-0.08887	0.123872	-0.002253	-0.038242	0.055881	-0.013565	0.161371	-0.090387	-0.066734	0.0536	-0.014312	-0.04384	-0.02395	0.11409	-0.129677		0.131023	0.06137	0.032573	0.140555	0.209276	0.107356	0.09829	0.062736	0.053066	0.120108	0.102732	0.122509	0.079955	0.102559	0.092484	0.05803	0.050245	0.070472	0.078792	0.069615	0.037367
68	88	-0.040831	-0.081647	0.023057	-0.112529	-0.59633	-0.078467	-0.015656	0.027562	-0.017329	-0.086999	0.076236	-0.050507	0.177816	0.008737	-0.027805	0.043286	-0.003588	0.154531	-0.134372	-0.068414	0.047325	-0.011329	-0.014655	-0.004069	0.110837	-0.079571		0.11433	0.085134	0.04637	0.101266	0.205347	0.110527	0.112305	0.063232	0.124583	0.128764	0.083426	0.094766	0.064785	0.094687	0.056452	0.05624	0.073447	0.053023	0.056531	0.05821	0.042749
69	123	0.072168	-0.130634	0.026194	0.077478	0.178123	-0.277796	0.082039	0.130412	0.316571	0.004992	0.177108	0.15574	0.083228	-0.122557	0.111321	-0.016082	0.021871	-0.032941	-0.16515	-0.213641	-0.09263	-0.112832	0.251432	-0.006536	-0.034947	0.061121		0.128984	0.102638	0.04625	0.138633	0.206652	0.12888	0.088991	0.094506	0.132835	0.118197	0.087605	0.086156	0.063043	0.143	0.114704	0.074201	0.086652	0.076321	0.096255	0.102645	0.055989
70	4	0.192341	-0.166643	0.067343	0.154507	0.086433	-0.290571	0.121766	0.175993	0.026891	-0.015437	0.279971	0.136965	0.108352	-0.153598	0.058152	0.04804	0.043279	0.076644	-0.165893	-0.211239	-0.077624	-0.092101	0.20455	-0.023317	0.013376	0.044734		Inf	Inf	Inf	Inf	Inf	Inf	Inf	Inf	Inf	Inf	Inf	Inf	Inf	Inf	Inf	Inf	Inf	Inf	Inf	Inf	Inf
72	134	0.201366	-0.024156	0.084879	-0.025388	0.197887	-0.142587	0.171663	0.056209	-0.126362	0.225428	0.147936	0.009786	0.031449	-0.100465	-0.023197	0.001219	0.175884	0.097475	0.056826	-0.108526	-0.061037	0.033787	0.126634	0.014204	-0.060054	-0.1478		0.133481	0.075801	0.038218	0.09519	0.154327	0.081149	0.076504	0.064815	0.121657	0.088663	0.126698	0.087376	0.053536	0.084452	0.110885	0.069442	0.068827	0.07562	0.074178	0.094715	0.063693
73	4	0.279199	-0.03546	0.106378	0.005954	0.133418	-0.197028	0.148874	0.077723	-0.294235	0.14547	0.237643	-0.033862	0.038825	-0.158581	-0.045101	0.035183	0.171577	0.186134	0.040259	-0.111013	-0.057517	0.053313	0.091536	-0.00886	-0.018327	-0.186847		Inf	Inf	Inf	Inf	Inf	Inf	Inf	Inf	Inf	Inf	Inf	Inf	Inf	Inf	Inf	Inf	Inf	Inf	Inf	Inf	Inf
74	5	-0.172102	0.052933	-0.005065	-0.223587	-0.101726	0.135807	-0.167481	0.038483	-0.07958	-0.204498	0.080598	0.042136	0.030961	0.056128	-0.09107	0.13302	0.02367	0.038685	-0.021848	-0.188364	0.101904	-0.018065	0.106173	0.024234	0.242487	-0.11127		Inf	Inf	Inf	Inf	Inf	Inf	Inf	Inf	Inf	Inf	Inf	Inf	Inf	Inf	Inf	Inf	Inf	Inf	Inf	Inf	Inf
85	15	-0.101016	0.035321	0.011814	-0.116528	-0.455903	-0.007766	-0.057686	-0.129086	0.129388	0.011902	-0.19998	-0.141155	0.182191	0.193092	-0.169089	-0.039361	-0.045604	0.079553	-0.062794	-0.060285	0.09012	-0.040549	0.013538	0.051089	0.055667	-0.089299		0.080049	0.091738	0.056723	0.141046	0.164432	0.055229	0.082938	0.116681	0.101977	0.137861	0.114645	0.099554	0.131305	0.088055	0.147657	0.052875	0.107371	0.075534	0.071144	0.06759	0.062854
87	41	0.132562	0.067037	0.018469	0.337578	0.174882	0.189286	-0.110286	0.033801	-0.376369	-0.141385	0.292057	0.052958	-0.135836	-0.205619	0.000638	0.086996	0.219139	0.060456	0.18812	-0.09118	-0.076917	0.119072	-0.167842	-0.078128	-0.07499	-0.254856		0.192628	0.134764	0.088543	0.188622	0.457684	0.150641	0.153538	0.109771	0.230498	0.204198	0.211334	0.152687	0.139518	0.152246	0.104891	0.113004	0.11933	0.116842	0.143126	0.158331	0.123694
88	21	-0.079049	0.068698	-0.003768	0.103447	0.370296	0.046675	-0.077346	0.042279	0.017032	-0.153705	-0.078436	0.055242	-0.160681	0.073272	0.047532	-0.024175	-0.098404	-0.124213	0.021226	0.030649	0.000543	-0.071599	-0.028893	-0.059755	0.013152	0.180425		0.17702	0.188602	0.04474	0.313378	0.594964	0.219667	0.143637	0.103381	0.25906	0.170555	0.203144	0.1681	0.159392	0.236861	0.133539	0.101999	0.217161	0.134872	0.188621	0.210356	0.10642
89	1	0.024708	-0.035422	-0.035234	0.173609	0.205465	0.081968	0.058037	-0.010982	-0.009815	0.132184	0.191378	0.143544	0.02126	0.00233	-0.064858	0.069198	0.13429	-0.073225	0.097477	-0.118384	-0.029923	0.043402	0.086994	0.065881	-0.011837	0.056898		Inf	Inf	Inf	Inf	Inf	Inf	Inf	Inf	Inf	Inf	Inf	Inf	Inf	Inf	Inf	Inf	Inf	Inf	Inf	Inf	Inf
90	1	-0.097848	0.011682	-0.029408	-0.111602	-0.313156	0.013873	-0.167019	-0.191318	0.026998	-0.021007	-0.319707	-0.146225	0.10919	0.254066	-0.16343	-0.010655	-0.087659	0.032515	0.017549	0.085025	0.129381	-0.030144	-0.093348	0.033308	0.048877	-0.04537		Inf	Inf	Inf	Inf	Inf	Inf	Inf	Inf	Inf	Inf	Inf	Inf	Inf	Inf	Inf	Inf	Inf	Inf	Inf	Inf	Inf
93	3	-0.141494	0.053329	-0.03178	0.061145	-0.255777	0.247237	-0.048048	0.00465	0.02395	-0.050992	-0.001947	-0.119614	0.015231	-0.049093	0.009669	0.080657	0.027432	0.070284	-0.007016	-0.079894	-0.036941	-0.003594	-0.103756	-0.028254	-0.020301	-0.139118		Inf	Inf	Inf	Inf	Inf	Inf	Inf	Inf	Inf	Inf	Inf	Inf	Inf	Inf	Inf	Inf	Inf	Inf	Inf	Inf	Inf
94	5	-0.068231	-0.00073	-0.019746	-0.081109	-0.298719	0.022538	-0.119122	-0.097403	0.056348	-0.037023	-0.219597	-0.140935	0.087549	0.189496	-0.159651	-0.022954	-0.019098	0.047982	0.002487	0.013767	0.070641	-0.025862	-0.073438	0.019744	0.017623	-0.114654		Inf	Inf	Inf	Inf	Inf	Inf	Inf	Inf	Inf	Inf	Inf	Inf	Inf	Inf	Inf	Inf	Inf	Inf	Inf	Inf	Inf
102	10	0.002158	-0.017067	0.003944	0.067842	0.235707	-0.007552	0.08314	0.002917	-0.135515	0.129074	0.155759	0.200599	-0.000834	0.01339	-0.035976	0.05515	-0.020406	-0.059603	0.012922	-0.027427	0.01761	0.032656	0.074956	0.042744	0.0653	0.194875		0.167605	0.081843	0.048065	0.305377	0.100219	0.134933	0.108166	0.088631	0.164012	0.081295	0.133834	0.115395	0.046373	0.086402	0.134841	0.079443	0.072366	0.04857	0.081054	0.08724	0.084343
103	2	0.074698	-0.06027	-0.032574	0.187523	0.121478	0.020008	0.056526	-0.018776	0.018998	0.130431	0.193637	0.1412	0.038622	-0.048936	-0.01377	0.055721	0.054892	-0.016293	0.034964	-0.075964	-0.043977	0.052319	0.043848	0.042806	-0.030059	0.099561		Inf	Inf	Inf	Inf	Inf	Inf	Inf	Inf	Inf	Inf	Inf	Inf	Inf	Inf	Inf	Inf	Inf	Inf	Inf	Inf	Inf
108	1	0.02762	0.091936	-0.040962	0.229716	0.418039	-0.136576	-0.061881	-0.028567	-0.089065	-0.029929	-0.194159	0.057317	0.048276	0.160956	-0.229774	-0.006275	-0.162689	-0.035591	0.001339	0.064779	0.15726	-0.09556	0.14672	0.122017	0.165809	0.250952		Inf	Inf	Inf	Inf	Inf	Inf	Inf	Inf	Inf	Inf	Inf	Inf	Inf	Inf	Inf	Inf	Inf	Inf	Inf	Inf	Inf
111	3	-0.089294	0.067025	-0.00225	-0.01239	-0.402296	0.080833	-0.078518	-0.139981	0.051082	0.020946	-0.124918	-0.114935	0.156684	0.113517	-0.1914	-0.019652	0.012306	0.052191	-0.014339	-0.083931	0.071055	-0.013258	-0.008585	0.056278	0.035135	-0.154331		Inf	Inf	Inf	Inf	Inf	Inf	Inf	Inf	Inf	Inf	Inf	Inf	Inf	Inf	Inf	Inf	Inf	Inf	Inf	Inf	Inf
116	32	-0.138923	0.110887	-0.024564	0.239228	0.404992	0.174661	-0.057859	0.063888	-0.277122	-0.043793	0.096261	0.135625	-0.137198	-0.17568	-0.035562	0.095944	-0.012832	-0.021551	0.095072	0.004864	0.029213	0.019674	0.053936	0.045795	0.07427	0.104883		0.103199	0.086928	0.065497	0.168703	0.157717	0.100498	0.124799	0.068581	0.118814	0.114202	0.139145	0.104293	0.063759	0.068502	0.068494	0.060464	0.099902	0.052733	0.067128	0.102027	0.068961
120	1	-0.024545	0.135233	0.003994	0.426741	0.461616	0.092468	0.026601	0.108594	-0.219348	-0.145707	-0.009725	0.025976	-0.159314	-0.135025	0.080306	0.086076	-0.013139	-0.008241	0.027497	-0.000267	0.01871	-0.041582	0.053381	-0.014625	0.066819	0.148486		Inf	Inf	Inf	Inf	Inf	Inf	Inf	Inf	Inf	Inf	Inf	Inf	Inf	Inf	Inf	Inf	Inf	Inf	Inf	Inf	Inf
128	37	-0.08802	-0.000572	0.002714	0.063114	0.272147	0.105447	-0.086603	0.026273	-0.266049	0.054843	0.183654	0.178469	-0.041613	-0.031295	-0.227492	0.059302	0.168768	0.014528	0.180028	-0.106391	0.023874	0.078218	0.089303	0.084694	0.045419	-0.08899		0.108608	0.088993	0.047827	0.086952	0.095085	0.087148	0.077859	0.064828	0.127526	0.100324	0.147	0.080979	0.057091	0.113949	0.153966	0.074972	0.215921	0.073103	0.116987	0.168021	0.094926
129	3	-0.100194	0.02228	0.005226	0.210826	0.131155	-0.007407	-0.013441	0.030216	-0.139397	-0.021786	0.047869	0.119967	-0.021288	-0.061197	-0.051092	0.003458	-0.041444	-0.003842	0.008416	0.036271	0.020206	-0.003213	0.032008	0.031818	0.026422	0.167516		Inf	Inf	Inf	Inf	Inf	Inf	Inf	Inf	Inf	Inf	Inf	Inf	Inf	Inf	Inf	Inf	Inf	Inf	Inf	Inf	Inf
130	23	-0.069161	0.07273	-0.016846	0.246651	0.196202	0.094133	0.001392	0.047476	-0.20059	-0.020216	0.102852	0.097325	-0.050962	-0.148705	-0.022821	0.073523	-0.022141	0.016168	0.029156	0.005512	0.020866	0.01877	0.040518	0.045073	0.056668	0.112771		0.083019	0.097345	0.04494	0.229828	0.537557	0.105907	0.097959	0.083241	0.201624	0.161155	0.113054	0.172445	0.105629	0.121514	0.080098	0.071118	0.076223	0.111938	0.111837	0.070419	0.061713
131	8	-0.102027	0.011979	-0.013723	0.120657	0.001729	0.041661	-0.047866	0.047844	-0.09389	-0.114639	-0.014149	-0.016317	-0.02166	-0.027589	-0.002498	0.061201	-0.06185	0.053817	-0.032839	0.01607	0.033571	-0.029783	-0.0121	-0.00434	0.06893	0.089903		0.335373	0.222362	0.040353	0.311157	1.17538	0.208632	0.222206	0.064586	0.369128	0.312569	0.135113	0.185924	0.198752	0.213496	0.094975	0.158259	0.057125	0.134228	0.181433	0.092458	0.102745
132	23	-0.096419	0.069244	-0.004372	0.237466	0.222481	0.093183	0.010351	0.044786	-0.2097	0.018925	0.110002	0.119173	-0.052332	-0.152568	-0.036262	0.058723	0.003178	0.010037	0.04831	0.002083	0.012585	0.029314	0.048447	0.048741	0.033843	0.087923		0.129731	0.088058	0.035226	0.18837	0.464392	0.082384	0.118803	0.062897	0.179681	0.15083	0.118939	0.162059	0.08278	0.106862	0.089837	0.069621	0.090406	0.08771	0.082891	0.08287	0.047459
135	1	-0.087149	0.078767	0.006619	0.138626	0.380076	-0.184218	-0.050039	-0.1672	-0.134228	-0.027046	-0.132692	0.118111	0.025189	0.18476	-0.175138	-0.034821	-0.131317	-0.153849	0.006105	0.031642	0.158753	-0.076335	0.155741	0.089721	0.173077	0.245841		Inf	Inf	Inf	Inf	Inf	Inf	Inf	Inf	Inf	Inf	Inf	Inf	Inf	Inf	Inf	Inf	Inf	Inf	Inf	Inf	Inf
137	1	-0.076609	0.144494	-0.057361	-0.072318	-0.411079	0.049974	-0.049816	-0.0959	0.158419	-0.056554	-0.280493	-0.155374	0.137863	0.206212	-0.114644	-0.00172	-0.178698	0.021058	-0.119567	0.019823	0.147995	-0.085449	0.001807	0.066135	0.171476	0.067889		Inf	Inf	Inf	Inf	Inf	Inf	Inf	Inf	Inf	Inf	Inf	Inf	Inf	Inf	Inf	Inf	Inf	Inf	Inf	Inf	Inf
139	90	0.033428	-0.10785	0.002145	-0.187225	-0.2902	-0.008589	0.063463	-0.031235	0.268212	0.077735	-0.096058	-0.150189	0.081342	0.194012	0.029297	-0.019778	0.009676	0.024616	-0.070941	-0.048673	-0.057201	-0.032787	-0.057746	-0.046014	-0.085531	-0.022963		0.118176	0.108704	0.052498	0.180471	0.31278	0.135613	0.109873	0.082416	0.166104	0.134844	0.157561	0.163735	0.084701	0.085177	0.076656	0.066763	0.087468	0.063114	0.07908	0.107385	0.054946
140	2	-0.128426	0.06103	-0.006943	-0.137898	-0.238738	0.083793	-0.153388	-0.098406	-0.032068	-0.105519	-0.195162	-0.136035	0.055163	0.160322	-0.154867	0.019122	0.048769	0.047605	0.034083	-0.039306	0.096591	0.009029	-0.051597	0.015705	0.057211	-0.268669		Inf	Inf	Inf	Inf	Inf	Inf	Inf	Inf	Inf	Inf	Inf	Inf	Inf	Inf	Inf	Inf	Inf	Inf	Inf	Inf	Inf
143	98	0.006145	-0.06207	-0.032868	-0.041063	0.194854	0.01766	0.005764	-0.025111	-0.239799	0.097573	0.04881	0.129024	-0.032185	0.032446	-0.096759	0.086273	-0.032818	-0.021863	0.078423	0.074393	0.075963	0.055618	0.033813	0.075138	0.107659	0.148455		0.085032	0.080565	0.03245	0.138068	0.094082	0.079698	0.070249	0.06558	0.092255	0.05492	0.074502	0.078233	0.036825	0.09198	0.076875	0.048639	0.067281	0.057547	0.051635	0.07391	0.047285
149	2	-0.15956	0.090019	-0.090417	-0.209795	-0.171561	0.296364	-0.118525	-0.22443	0.388532	0.147292	-0.203406	-0.2111	0.144866	0.374845	-0.102288	0.110919	0.148999	-0.057471	0.097077	-0.263284	0.032303	-0.010766	0.019922	0.047762	-0.040769	-0.276301		Inf	Inf	Inf	Inf	Inf	Inf	Inf	Inf	Inf	Inf	Inf	Inf	Inf	Inf	Inf	Inf	Inf	Inf	Inf	Inf	Inf
155	1	-0.158451	0.057019	-0.029093	-0.163225	-0.280827	0.084251	-0.095761	-0.180724	0.079011	-0.033233	-0.304031	-0.186827	0.096835	0.245508	-0.062703	0.070394	-0.041254	-0.032215	-0.016294	-0.049404	0.129308	-0.094459	-0.036842	0.000773	0.112064	-0.145999		Inf	Inf	Inf	Inf	Inf	Inf	Inf	Inf	Inf	Inf	Inf	Inf	Inf	Inf	Inf	Inf	Inf	Inf	Inf	Inf	Inf
157	4	-0.10862	0.047332	-0.008305	-0.174183	-0.246542	0.195158	-0.119094	-0.156016	0.155421	0.040288	-0.086521	-0.139985	0.085511	0.22583	-0.119077	0.038471	0.084052	0.037825	0.08004	-0.141309	0.005062	-0.002215	-0.058741	-0.001908	-0.047342	-0.160105		Inf	Inf	Inf	Inf	Inf	Inf	Inf	Inf	Inf	Inf	Inf	Inf	Inf	Inf	Inf	Inf	Inf	Inf	Inf	Inf	Inf
172	1	-0.115627	0.069559	-0.089302	-0.196442	-0.319486	0.037729	-0.079298	-0.135979	0.256353	0.098107	-0.332274	-0.168465	0.140129	0.224602	-0.161516	-0.026121	-0.209613	-0.00557	-0.118261	0.053507	0.093141	-0.101847	-0.064823	0.072851	0.084876	0.026347		Inf	Inf	Inf	Inf	Inf	Inf	Inf	Inf	Inf	Inf	Inf	Inf	Inf	Inf	Inf	Inf	Inf	Inf	Inf	Inf	Inf
173	117	-0.017388	-0.025543	-0.023535	-0.175106	-0.211575	0.019112	-0.054271	-0.132502	0.281011	0.039188	-0.225664	-0.220594	0.112818	0.286023	-0.08488	-0.012648	-0.014088	0.029183	-0.02373	-0.069468	0.020873	-0.045963	-0.031384	-0.000602	-0.048627	-0.089511		0.113374	0.093892	0.062384	0.139748	0.140811	0.111637	0.086199	0.10924	0.125426	0.103126	0.153742	0.111582	0.072902	0.101864	0.083911	0.078307	0.118689	0.070849	0.058408	0.108917	0.071778
179	200	-0.116906	0.076821	-0.024035	0.045457	0.217023	0.039198	0.014165	-0.096718	-0.124863	0.204672	0.024497	0.159841	0.063033	-0.050265	-0.179415	0.03004	0.046965	-0.063083	0.101321	-0.045503	0.100996	0.043053	0.183678	0.158012	0.095518	-0.024748		0.073958	0.050269	0.024907	0.076561	0.066349	0.049532	0.060834	0.069352	0.048371	0.050726	0.067202	0.050572	0.042556	0.053498	0.086525	0.03379	0.051865	0.03962	0.048748	0.079507	0.029207
184	9	-0.082824	0.092596	0.016675	-0.012228	-0.366964	0.072921	-0.076601	-0.093112	0.056441	-0.008421	-0.081398	-0.128921	0.124867	0.044894	-0.120747	-0.013183	0.010048	0.09458	-0.032366	-0.097449	0.028459	-0.013679	-0.037597	0.011799	0.005447	-0.190807		0.056291	0.067333	0.040104	0.197287	0.121719	0.117852	0.0493	0.095672	0.095157	0.067536	0.135616	0.090339	0.110332	0.079887	0.092755	0.0469	0.09821	0.067035	0.057615	0.076959	0.057981
185	5	-0.093698	0.005268	-0.003931	-0.059102	-0.309889	0.052	-0.0352	-0.087301	0.17154	0.01391	-0.129915	-0.122731	0.087002	0.135585	-0.04464	-0.024334	-0.04903	0.042206	-0.041098	-0.019928	-0.00062	-0.026515	-0.066274	-0.010866	-0.041099	-0.010503		Inf	Inf	Inf	Inf	Inf	Inf	Inf	Inf	Inf	Inf	Inf	Inf	Inf	Inf	Inf	Inf	Inf	Inf	Inf	Inf	Inf
193	45	-0.009262	-0.040832	-0.00033	-0.152517	-0.320622	-0.009898	0.011132	-0.120698	0.259771	0.09709	-0.182614	-0.187379	0.145998	0.252584	-0.096422	-0.032344	0.005724	0.045233	-0.046921	-0.077511	0.002132	-0.03521	-0.026047	0.005503	-0.061741	-0.088779		0.125476	0.086691	0.05859	0.156928	0.143039	0.125185	0.106127	0.085043	0.166856	0.140143	0.113274	0.087367	0.083175	0.134018	0.116558	0.078504	0.159193	0.060701	0.064701	0.173502	0.06699
201	1	0.113404	-0.041054	0.036922	-0.16776	0.164893	-0.168875	0.048791	-0.02099	-0.053828	0.1447	0.063224	0.107213	0.030196	0.063936	-0.074284	-0.037415	-0.006757	-0.003414	0.020302	0.008768	0.026444	0.033839	0.101709	0.048803	0.032946	0.075953		Inf	Inf	Inf	Inf	Inf	Inf	Inf	Inf	Inf	Inf	Inf	Inf	Inf	Inf	Inf	Inf	Inf	Inf	Inf	Inf	Inf
202	8	0.159927	0.055825	-0.009859	0.106012	0.178609	-0.002708	-0.179992	0.035045	-0.25212	-0.215757	0.299342	-0.026219	0.021585	-0.150442	-0.02572	0.195402	0.059627	0.190451	0.019456	-0.183177	0.018941	0.02837	0.012266	-0.01741	0.092626	-0.155996		0.295874	0.16912	0.109909	0.286096	1.01167	0.189147	0.230497	0.087282	0.485074	0.379257	0.336357	0.181088	0.223846	0.323101	0.232427	0.186185	0.326565	0.242423	0.190699	0.146012	0.11893
203	2	0.086393	0.032346	-0.034899	0.049379	0.662298	-0.108466	-0.116812	0.052423	-0.092949	-0.212576	0.019662	-0.06574	-0.061159	0.072475	0.008693	0.169463	-0.023063	0.024119	0.005321	-0.093159	0.091292	-0.053331	0.146884	-0.000808	0.136577	0.01359		Inf	Inf	Inf	Inf	Inf	Inf	Inf	Inf	Inf	Inf	Inf	Inf	Inf	Inf	Inf	Inf	Inf	Inf	Inf	Inf	Inf
205	16	0.061206	-0.046808	-0.028977	0.037655	0.418647	0.053321	-0.015809	0.009553	-0.106532	0.044655	0.157602	0.087691	-0.038299	0.036661	-0.049692	0.135843	0.077385	-0.014688	0.097314	-0.107831	0.002217	0.032583	0.091327	0.034961	0.041851	0.044348		0.137678	0.1408	0.048803	0.214786	0.139929	0.132645	0.094784	0.093529	0.187846	0.13214	0.126365	0.077523	0.068653	0.158445	0.10572	0.066508	0.161898	0.05271	0.079415	0.171904	0.095848
206	130	0.065869	-0.00955	0.019654	0.070967	0.439531	-0.152527	0.011787	-0.019576	-0.206277	0.009681	0.021849	0.108484	-0.050892	0.04385	-0.041199	0.022497	-0.065957	-0.038839	0.039785	0.057147	0.070263	0.004427	0.095237	0.028951	0.095027	0.1868		0.085544	0.064812	0.035982	0.197128	0.121996	0.122662	0.0517	0.066603	0.084015	0.090624	0.069911	0.079614	0.043203	0.096521	0.060201	0.053246	0.056784	0.035918	0.051903	0.055724	0.042817
207	5	0.106854	-0.012712	0.057309	0.160033	-0.095237	-0.007482	-0.155672	-0.003974	-0.389997	-0.243472	0.280049	-0.068508	0.022345	-0.129404	-0.029901	0.149216	0.017118	0.253018	-0.002755	-0.096424	0.005103	0.07984	-0.118837	-0.087627	0.075257	-0.142075		Inf	Inf	Inf	Inf	Inf	Inf	Inf	Inf	Inf	Inf	Inf	Inf	Inf	Inf	Inf	Inf	Inf	Inf	Inf	Inf	Inf
208	77	0.092765	-0.039723	0.011191	0.069264	0.432344	-0.137503	-0.017978	0.022571	-0.280429	-0.088112	0.061322	0.02822	-0.075409	0.006159	-0.005987	0.104504	-0.052963	0.03062	0.023872	0.017972	0.068687	-0.014381	0.062847	-0.010263	0.137602	0.120937		0.180125	0.109931	0.047243	0.195913	0.364079	0.174038	0.108242	0.062774	0.112319	0.159167	0.097831	0.115647	0.076869	0.09367	0.106389	0.074165	0.088359	0.087002	0.079591	0.090907	0.053371
209	2	-0.049455	0.069136	0.041136	0.173895	-0.40027	0.060417	-0.100861	-0.000568	-0.218737	-0.126103	0.147776	-0.065204	0.088413	-0.087537	-0.058185	0.075108	0.037078	0.194038	-0.031783	-0.115019	-9.4e-05	0.040587	-0.108805	-0.050348	0.047059	-0.161639		Inf	Inf	Inf	Inf	Inf	Inf	Inf	Inf	Inf	Inf	Inf	Inf	Inf	Inf	Inf	Inf	Inf	Inf	Inf	Inf	Inf
210	187	-0.026119	-0.006217	0.018795	0.050602	0.325738	0.108505	-0.038316	0.025449	-0.137241	0.080772	0.294544	0.191269	-0.004615	-0.030339	-0.152711	0.084605	0.234666	-0.003716	0.158679	-0.241877	-0.032099	0.072731	0.139255	0.054518	0.010456	-0.141439		0.114222	0.065549	0.035971	0.093988	0.096941	0.07314	0.059544	0.041307	0.123073	0.087005	0.099127	0.074682	0.049204	0.090881	0.097099	0.062831	0.127541	0.060363	0.073058	0.125295	0.059787
221	29	-0.065831	0.136927	-0.096596	-0.049602	0.45149	0.141293	-0.280643	-0.063922	0.217122	-0.171153	-0.161855	-0.141342	-0.074457	0.107059	-0.021821	0.063497	-0.016791	-0.032071	0.114015	-0.082188	0.05115	-0.041965	0.048446	0.020854	-0.007642	-0.11431		0.227264	0.101634	0.112847	0.282415	0.593741	0.212097	0.274367	0.161769	0.341188	0.248531	0.285451	0.258508	0.156168	0.265167	0.139808	0.115268	0.117522	0.118288	0.121247	0.144307	0.07957
222	10	-0.172653	0.075647	-0.070128	-0.269737	0.460985	-0.072806	-0.150966	-0.049889	0.408826	-0.102426	-0.417022	-0.183342	-0.049733	0.290809	0.024833	-0.024746	-0.144877	-0.133269	-0.032587	0.005568	0.088478	-0.163761	0.138648	0.012015	0.034456	0.052116		0.239052	0.192676	0.107593	0.241213	0.245524	0.203825	0.246392	0.114158	0.26436	0.239638	0.149233	0.138268	0.070638	0.145634	0.160593	0.117967	0.157012	0.104305	0.158637	0.138088	0.112523
223	21	-0.056804	0.088309	-0.077738	-0.171021	0.398775	0.101759	-0.249499	-0.064451	0.262701	-0.115329	-0.205787	-0.187221	-0.061772	0.18264	-0.014799	0.040587	0.004154	-0.025268	0.103602	-0.078691	0.031073	-0.045173	0.031612	-0.005794	-0.037941	-0.154849		0.190429	0.155538	0.101786	0.280035	0.622542	0.214698	0.267896	0.091577	0.245785	0.260518	0.25237	0.190053	0.113183	0.242618	0.084824	0.131216	0.120332	0.101798	0.155902	0.120991	0.12179
226	36	-0.22394	0.0604	0.018566	-0.127492	-0.012625	-0.010419	-0.125567	-0.039359	0.093045	-0.117632	-0.218376	-0.102791	-0.016628	0.159094	-0.030827	-0.037358	-0.158679	0.020191	-0.040865	0.036166	0.062364	-0.082619	-0.005235	-0.032428	0.064896	0.105702		0.14962	0.112936	0.059982	0.183225	0.387548	0.179074	0.132295	0.097399	0.197433	0.157684	0.183532	0.156642	0.100593	0.166254	0.14584	0.084482	0.135867	0.089682	0.110266	0.121423	0.081725
238	18	-0.059164	0.069332	0.007303	0.102827	0.425695	-0.088395	-0.070237	-0.108179	-0.16022	-0.007029	-0.101192	0.087049	-0.015521	0.13318	-0.16096	0.006096	-0.107172	-0.052798	0.062279	0.028462	0.130365	-0.019225	0.123572	0.076586	0.133346	0.188237		0.086173	0.115904	0.069669	0.183982	0.129392	0.110477	0.062763	0.132753	0.109635	0.089304	0.172755	0.123884	0.090103	0.17419	0.155571	0.092794	0.111885	0.078644	0.060358	0.111554	0.087294
245	1	-0.187981	0.04666	0.004488	-0.054584	-0.34817	0.045941	-0.11144	-0.088275	0.04777	-0.124381	-0.107711	-0.047098	0.080914	0.116603	-0.118709	-0.024509	-0.113718	0.024657	-0.081066	-0.019681	0.069291	-0.046405	-0.021453	0.01922	0.089593	0.05514		Inf	Inf	Inf	Inf	Inf	Inf	Inf	Inf	Inf	Inf	Inf	Inf	Inf	Inf	Inf	Inf	Inf	Inf	Inf	Inf	Inf
250	2	-0.120411	0.032218	-0.032633	-0.192203	-0.231875	0.017121	-0.14508	-0.074762	0.171128	-0.107277	-0.227287	-0.131814	0.076852	0.203234	-0.102358	-0.019429	-0.054264	0.008803	-0.039055	-0.02268	0.083763	-0.062672	-0.017659	0.01128	0.080374	-0.106215		Inf	Inf	Inf	Inf	Inf	Inf	Inf	Inf	Inf	Inf	Inf	Inf	Inf	Inf	Inf	Inf	Inf	Inf	Inf	Inf	Inf
[truncated: 5 more columns]
